# Supplementary material for: Polydopamine-Modified Copper Coordination Mesoporous Silica Nanoparticles Loaded with Disulfiram for Synergistic Chemo-Photothermal Therapy
Source: Pharmaceutics. 2024 Apr 7;16(4):512. doi: 10.3390/pharmaceutics16040512 (PMC11054823; doi:10.3390/pharmaceutics16040512)
Supplement: Supplementary file 1 [file pharmaceutics-16-00512-s001.zip]

Archive with 1 entries (1 files):
- pharmaceutics-2906920-supplementary.pdf
